# Supplementary material for: A pilot radiogenomic study of DIPG reveals distinct subgroups with unique clinical trajectories and therapeutic targets
Source: Acta Neuropathol Commun. 2021 Jan 11;9:14. doi: 10.1186/s40478-020-01107-0 (PMC7798248; doi:10.1186/s40478-020-01107-0)
Supplement: Supplementary file 1 — Additional file 1: Table S1. Summary of baseline (diagnostic) MR imaging characteristics of patients in our cohort (n=25). [file 40478_2020_1107_MOESM1_ESM.xlsx]

## Sheet: Supplement1
Supplemental Table1. Summary of baseline (diagnostic) MR imaging characteristics of patients in our cohort (n=25).
MR Imaging Feature		N	%
Tumor Extension
	No extension beyond the pons	1	0.04
	Dorsal	17	0.68
	Superior	15	0.6
	Inferior	21	0.84
	Brachium Pontis	18	0.72
	Cerbellum	6	0.24
	Midbrain	15	0.6
	Thalami	2	0.08
	Medulla	22	0.88
	Internal Capsule	5	0.2
% Pons involved
	34-66%	3	0.12
	67-100%	22	0.88
	(>50%)	25	1
Tumor Morphology
	Well-defined margins	2	0.08
	Eccentric	2	0.08
	Exophytic	18	0.72
	Marked heterogeneity	9	0.36
Tumor Signal
	T1 hypointense/T2 hyperintense	25	1
	T2 hypointensity (any)	10	0.4
	Non-necrotic T2 hyperintensity (any)	9	0.529412	of 17 patients
	Stripes visable	14	0.823529	of 17 patients
Enhancement
	Enhancement (any)	21	0.84
	Homogeneous	0	0
	Ring Enhancement	16	0.64
	Patchy Enhancement	14	0.56
	Patchy and Ring Enhancement	9	0.36
Diffusion/Hemorrhage/Necrosis
	Diffusion restriction (any)	15	0.6
	Hemorrhage (any)	11	0.611111	of 18 patients had GRE/SWI
	Hemorrhage (>minimal)	5	0.277778	of 18 patients had GRE/SWI
	Necrosis (any)	17	0.68
	Necrosis and Ring Enhancement	16	0.64
Other Features
	Hydrocephalus	5	0.2
	Distant Disease	1	0.04
Tumor size mesurment (mm)		Median	Range
	AP x Trans TUMOR	1485	(460 - 3886)
	CC dimension	41	(-42 - 84)
